# Supplementary material for: Targeting DNA Homologous Repair Proficiency With Concomitant Topoisomerase II and c-Abl Inhibition
Source: Front Oncol. 2021 Sep 20;11:733700. doi: 10.3389/fonc.2021.733700 (PMC8488401; doi:10.3389/fonc.2021.733700)
Supplement: Supplementary file 2 [file Presentation_1.zip]

Archive with 2 entries (2 files):
- Supplementary Video S17.m4v
- Supplementary Video S18.m4v
